# Supplementary material for: Glucocorticoid Regulates the Synthesis of Porcine Muscle Protein through m6A Modified Amino Acid Transporter SLC7A7
Source: Int J Mol Sci. 2022 Jan 10;23(2):661. doi: 10.3390/ijms23020661 (PMC8775876; doi:10.3390/ijms23020661)
Supplement: Supplementary file 1 [file ijms-23-00661-s001.zip]

Archive with 1 entries (1 files):
- ijms-1519922-supplementary.pdf
